# Supplementary material for: Metabolic Status and Expression Level of SREBP mRNA and Mir‐33 Among Children Conceived by Assisted Reproductive Technology
Source: Int J Genomics. 2025 Nov 29;2025:2271298. doi: 10.1155/ijog/2271298 (PMC12663869; doi:10.1155/ijog/2271298)
Supplement: Supplementary file 1 — Supporting Information Additional supporting information can be found online in the Supporting Information section. Supporting information 1 Raw data. [file IJOG-2025-2271298-s001.xlsx]

## Sheet: 2025.9.24
Group	Gender	Month Age	Multiple Birth	Gestational Weight Gain	Mother's Age	Father's Age	Father's Education	Mother's Education	Father's BMI	Mother's BMI	Pregnancy Complications	Birth Complications	Gestational Age	Father Diabetes History	Breastfeeding Duration	Daily Dairy Intake	Daily Fruit Frequency	Daily Vegetable Intake	Nut Intake	Seafood Intake	Daily Outdoor Activity Time	Daily Sleep Time	SREBP1	SREBP2	miRNA33a	miRNA33b	Birth Weight	Birth Length	Delivery Mode	Weight	Height	BMI	Height Standard Weight	Waist Circumference	Systolic BP	Diastolic BP	Cholesterol	Triglycerides	HDL-C	LDL-C	Apolipoprotein A1	Apolipoprotein B	Fasting Glucose	Fasting Insulin	Insulin Resistance Index
1	2	51	1	14.2	33	33	1	2	23.57	20.47	1	1	36.3	1	5	1	2	2	2	2	1	1	2.0145	1.6595	13.7426	47.9614	3	50	1	17.9	103.2	16.81	11.67	53.5	102	69	4.48	0.98	1.05	1.23	1.13	0.73	4.19	5.27	0.98
1	1	58	1	12.5	31	31	2	3	18.53	25.84	2	1	37.1	1	4	2	2	2	1	2	1	1	1.8722	1.4865	5.633	7.3326	2.9	49	1	21.4	115.5	16.04	3.58	54	96	64	3.46	0.53	1.06	1.51	1.14	0.7	4.67	4.19	0.87
1	1	67	1	13.8	29	29	1	2	28.04	24.03	1	1	37.5	1	4	2	1	1	2	2	1	1	2.9358	1.8068	9.8215	6.4046	3.3	50	1	26.2	118.2	18.75	22.14	56.1	98	65	3.42	0.51	1.38	2.14	1.07	0.93	5.04	8.13	1.82
1	1	48	2	13.6	36	36	1	2	24.91	22	6	2	38.3	1	2	1	2	2	1	2	1	1	1.2177	0.8732	13.0668	16.8036	2.6	48	2	15.5	103.5	14.47	-6.74	49.5	88	52	4.71	1.09	1.41	2.73	1.41	0.6	4.23	3.8	0.71
1	1	61	1	16.1	35	35	2	2	20.31	18.78	1	1	35.6	1	5	1	2	2	2	2	1	1	2.1085	1.3411	3.0147	14.0302	3.4	50	1	20.9	109.3	17.49	17.09	55.2	98	65	3.15	0.37	1.02	1.83	1.12	0.73	5.1	5.6	1.27
1	1	64	1	15.5	31	31	2	1	21.21	22.59	1	1	36.7	1	4	2	1	2	2	1	2	1	1.157	0.8774	9.1965	21.4326	3.1	50	1	20	119.1	14.1	-6.76	50.2	138	91	4.26	0.29	1.43	1.88	1.48	0.6	4	3.54	0.63
1	2	65	1	13.4	33	33	2	2	27.68	20.24	1	1	39.1	1	5	2	2	1	2	2	1	2	1.2466	1.5059	0.8332	11.3242	3.5	51	1	21	120.1	14.56	-5.83	52.1	98	69	3.4	0.37	1.08	1.59	1.39	0.66	4.49	3.59	0.72
1	2	48	2	13.6	36	36	1	2	24.91	22	6	2	38.3	1	4	1	2	2	2	2	1	1	1.7336	1.5053	1.242	9.6706	2.5	47.5	2	15.9	100.2	15.84	2.85	51.8	90	59	3.51	0.54	1.41	1.33	1.15	0.7	5.09	3.75	0.85
1	1	55	1	13.1	30	31	2	1	27.86	25.87	1	1	38.3	1	2	2	2	2	1	2	1	1	1.6917	1.4176	10.2905	21.0138	3.1	50	2	19.9	107.6	15.51	11.48	54.2	96	66	3.65	0.48	1.9	1.59	1.17	0.69	4.5	4.18	0.84
1	1	67	1	13.3	28	35	2	2	25.67	22.92	1	1	37.6	1	5	2	2	1	2	2	1	1	1.6118	1.3633	7.1335	10.1422	2.95	49.5	1	21.9	115.7	15.46	6	54.5	100	60	3.82	0.57	1.31	1.7	1.22	0.66	4.23	4.35	0.82
1	1	70	1	9.5	27	28	1	2	18.88	21.95	3	1	36.8	1	1	1	1	2	2	2	1	2	0.2026	0.2699	14.783	9.9925	2.6	47.5	1	22.8	115.2	12.84	14.57	54.9	90	70	3.34	0.3	1.54	1.51	1.54	0.55	3.85	3.51	0.6
1	1	42	1	11.8	29	30	2	1	25.21	23.23	3	1	36.6	1	5	2	2	2	2	1	2	1	1.7227	1.8389	8.5369	10.5379	3.1	50	1	25.3	106.2	15.61	46.84	51.1	88	58	3.99	0.43	1.03	2.85	1.16	0.7	4.34	4.42	0.85
1	2	51	1	11.5	27	27	2	2	22.68	26.38	1	1	37.3	1	4	2	2	2	1	2	1	1	1.3265	0.8115	10.8735	13.3012	2.7	48	1	16.9	102.1	14.72	5.43	49	93	50	3.56	0.87	1.6	1.43	1.3	0.63	4.4	3.81	0.74
1	1	56	1	13.5	29	31	2	1	22.89	22.58	1	1	38	1	5	2	2	2	2	2	1	1	1.1815	1.5641	12.4478	33.8281	3.25	51	1	19.5	109.5	14.3	5.41	50.8	90	60	3.33	0.45	1.79	1.28	1.48	0.57	3.82	3.93	0.67
1	2	63	2	17.2	34	33	1	1	29.1	24.69	1	1	38.2	1	3	1	1	2	2	2	1	1	3.9289	0.6131	11.6857	7.9205	2.8	47.5	1	28.5	120.2	19.7259	27.8	56.7	82	60	5.12	0.88	1.08	2.77	1.05	0.94	4.96	8.98	1.98
1	1	63	2	17.2	34	33	1	1	29.1	24.69	1	1	38.2	1	3	2	2	2	1	2	1	1	2.0691	1.4679	3.356	2.3742	3	48.5	1	24.5	118.9	17.3302	14.22	53.8	88	50	4.39	0.43	1.29	1.25	1.12	0.73	5.12	5.37	1.22
1	2	56	1	15.4	33	33	2	2	26.62	26.96	1	1	39.1	1	5	2	2	2	2	2	1	1	2.7817	1.3619	25.9321	24.8889	4	52	2	24.9	115.4	18.6977	25.13	56.7	86	58	4.13	1.05	1.32	1.16	1.08	0.88	3.76	9.17	1.53
1	1	64	1	11.8	30	30	1	2	25.14	22.01	1	1	40	1	4	2	2	2	1	2	1	1	2.0193	1.639	9.3432	5.3423	3.5	50	1	24.7	120.6	16.9825	10.76	54.9	95	60	3.91	0.9	1.97	1.25	1.13	0.73	4.95	4.5	0.99
1	1	45	1	10.5	31	32	2	1	22.09	20.9	1	1	39.2	1	4	1	2	2	2	2	1	1	1.7013	1.2116	3.4064	6.7593	3.2	50	1	15.8	100.6	15.6121	2.2	48.8	86	59	3.88	0.85	1.3	1.26	1.17	0.7	4.22	4.48	0.84
1	1	66	1	12.5	28	37	3	2	28.14	23.94	1	1	39.2	1	5	2	2	2	2	2	1	1	2.1345	1.6548	4.2993	1.7624	3.15	50	2	25.9	120.1	17.9562	16.14	55.5	107	58	3.88	1	1.8	1.44	1.09	0.77	3.79	7.97	1.34
1	1	68	1	10.5	30	30	1	2	34.84	27.47	1	1	38.3	1	5	1	2	2	2	2	1	2	15.3404	1.6771	1.1183	4.681	2.8	49	1	38.8	128.8	23.3884	47.98	60.8	90	60	3.73	1.22	1.46	2.05	1.01	0.97	4.77	8.57	1.82
1	1	63	1	10	25	27	2	2	21.77	23.72	1	1	38.2	1	3	1	2	2	2	2	1	1	1.6764	1.6753	5.0451	12.527	3.15	50	1	21.6	118	15.5128	0.7	53.8	88	58	3.93	0.46	1.41	1.3	1.18	0.67	4.17	4.45	0.82
1	1	44	1	13	29	29	2	1	23.91	24.37	1	1	40.1	1	5	2	2	2	1	1	1	1	2.0048	1.8061	13.524	27.9261	3.75	51.5	1	17.7	104.1	16.3332	6.5	48.7	80	50	3.7	0.48	1.4	1.13	1.13	0.72	4.12	5.23	0.96
1	2	36	1	13.5	30	31	1	2	20.7	20.2	1	1	38	1	4	1	2	2	2	2	1	1	1.4914	1.418	15.1555	30.1518	3.35	50.5	1	15.9	102	15.2826	-0.81	48.3	107	69	2.35	0.28	1.56	1.14	1.26	0.66	4.41	3.88	0.76
1	2	72	1	15.5	35	37	2	2	20.19	20.72	1	1	38.1	1	5	1	2	2	2	2	1	1	1.2834	1.2841	6.9207	6.6681	4.1	52	1	19.7	116.3	14.5649	-4.65	52.6	94	63	3.34	0.41	1.69	1.17	1.31	0.63	3.52	4.6	0.72
1	1	40	1	12.5	37	37	1	3	28.49	25.08	1	1	38	1	3	2	2	2	2	2	2	1	2.2235	1.4918	1.8586	1.8068	3.4	50	2	20.1	105.1	18.1966	20.94	51.4	90	62	4.68	0.88	1.12	1.22	1.08	0.79	5.71	5.49	1.39
1	2	58	1	11	34	34	2	2	26.87	23.16	3	1	34.5	1	5	1	2	2	2	2	1	1	2.126	1.7903	19.0485	10.4835	2.6	48.5	2	22	111.3	17.7596	18.92	53.8	94	56	3.85	0.78	1.35	1.07	1.1	0.76	5.74	5.18	1.32
1	1	67	2	16.8	30	35	3	3	25.42	26.54	4	1	38.1	1	5	2	1	2	2	2	1	1	1.9132	1.6893	11.0332	48.0046	2.5	47.5	2	24.1	121.8	16.2451	3.92	54.7	90	60	3.41	0.3	1.11	1.6	1.13	0.71	4.67	4.31	0.9
1	1	67	2	16.8	30	35	2	2	25.42	26.54	4	1	38.1	1	4	1	2	2	2	2	1	1	1.4612	0.762	30.1325	18.7776	2.8	49	2	21.7	119.6	15.1704	-2.69	54.1	106	60	4.02	0.88	1.26	1.18	1.29	0.65	4.67	3.68	0.76
1	1	49	1	13	35	36	2	2	21.28	24.82	1	1	38	1	5	2	2	1	2	2	1	1	1.0809	1.1755	9.3986	12.9216	3.6	50.5	2	15.5	105.1	14.0322	-6.74	48.8	90	56	3.82	0.66	1.37	1.3	1.49	0.56	3.76	3.74	0.62
1	2	61	1	14	34	37	2	2	23.12	21.98	1	1	39.2	1	2	1	1	2	1	2	1	1	1.6712	1.0757	7.6331	19.8605	3	50	1	20	113.7	15.4707	10.5	53.1	90	60	3.41	0.5	1.46	2.01	1.19	0.66	4.82	3.85	0.82
1	1	61	1	16.5	38	40	2	3	23.27	24.67	1	1	39	1	4	2	2	2	2	2	1	1	1.1246	1.0493	1.3999	6.3662	4.1	52	1	18.7	115.3	14.0664	6.03	52.8	90	60	3.84	0.6	1.38	1.27	1.49	0.57	4.12	3.41	0.62
1	2	44	1	16	35	35	1	2	27.13	24.23	1	1	40.1	1	5	1	2	2	2	2	1	1	1.2183	1.6474	1.9474	7.8047	3.8	52	2	14.5	100.2	14.4422	-6.21	48.3	86	59	3.09	0.37	1.63	1.86	1.42	0.59	3.67	4.29	0.7
1	1	70	1	9.5	32	36	2	2	36.74	30.48	3	2	34.6	2	4	2	2	2	1	2	1	1	18.0861	1.8654	3.7322	9.5538	2.45	47.5	1	49.7	131.8	28.6105	74.08	63.4	101	74	5.54	1.19	1.68	3.21	0.91	0.98	4.28	11.85	2.25
1	2	64	1	12.5	36	38	2	2	24.34	20.46	1	1	39.2	1	4	1	2	2	2	2	1	1	1.4838	1.3118	4.9029	2.7669	3.6	51	2	18.8	111.1	15.231	1.62	48.8	92	54	3.43	0.54	1.04	1.94	1.29	0.66	3.93	4.34	0.76
1	1	59	1	10.5	32	33	1	2	20.03	20.02	1	1	39.1	1	5	2	2	2	2	2	1	1	1.7406	1.6359	11.1503	15.7469	3.7	51	1	21.5	116.3	15.8957	4.07	54	98	68	5.6	1.13	1.3	2.25	1.15	0.7	5.04	3.87	0.87
1	2	62	1	11	34	34	2	2	18.7	20.9	1	1	39.2	1	4	1	2	2	2	2	1	1	1.3588	1.0851	1.938	5.9911	3.45	51	1	17.5	108.8	14.7836	-1.96	48.9	84	59	2.77	0.77	1.36	1.09	1.3	0.73	3.24	5.23	0.75
1	1	67	1	11.5	36	38	1	2	23.28	21.17	1	1	37.1	1	5	2	1	2	2	1	1	2	1.5952	1.1103	0.6096	7.7202	3.4	50.5	1	20.3	114.8	15.4032	2.01	53.2	98	62	4.55	0.51	1.8	1.38	1.24	0.66	4.49	3.93	0.78
1	1	57	1	9.5	35	36	3	1	29.44	22	3	1	36.1	1	5	2	2	2	2	2	1	1	5.2182	0.1098	19.8072	5.3037	3.2	50	1	32.5	118.4	23.1836	51.52	57.3	94	60	3.54	0.18	1.01	3.1	1.03	0.95	5.02	9.35	2.09
1	1	49	1	8.5	30	35	2	2	18.06	20.75	1	1	37.2	1	2	1	1	2	1	2	1	1	1.3029	1.3353	0.5957	0.7517	2.08	47.5	1	14.8	103.2	13.8964	-7.67	48.7	107	70	3.97	0.57	1.97	1.53	1.5	0.8	5	4.95	1.1
1	2	63	1	13	32	32	1	2	25.88	25.23	1	1	39.2	1	5	2	1	2	2	2	1	1	1.6956	1.263	1.2091	1.2004	3.8	50.5	2	19.7	113.1	15.4007	2.66	52.3	86	60	3.16	0.44	1.96	1.5	1.14	0.59	3.28	5.14	0.75
1	1	72	1	11.5	32	34	2	2	31.84	28.46	3	2	34.6	1	3	1	2	2	1	2	1	1	1.338	1.1398	1.3999	6.3662	2.6	48	1	37.7	123.6	24.6777	56.17	61.8	96	60	3.51	0.67	1.44	2.85	1.17	0.98	3.97	9.02	1.59
1	2	40	1	10	35	36	2	2	28.15	25.39	1	1	37.2	1	4	2	2	2	2	2	1	1	1.4801	1.1029	3.4119	3.6659	3.35	51.5	1	14.5	98	15.0979	-2.82	48.1	79	53	3.99	0.87	1.64	1.09	1.23	0.76	3.61	4.46	0.72
1	2	56	1	13.1	35	36	2	3	27.96	21.05	1	1	37	1	4	1	2	2	2	2	1	1	7.954	4.1163	3.4135	8.2072	3	49	1	19.3	111.1	15.6361	-4.32	51.7	98	62	3.42	0.54	1.57	1.67	1.18	0.75	4.47	4.88	0.97
1	2	62	1	12.5	33	35	1	2	18.82	19.67	1	1	37.3	1	5	1	1	2	1	2	1	1	0.9369	0.6956	15.6199	5.2312	3.7	52	1	20	114.6	15.2286	0.5	52.4	92	61	3.58	0.64	1.99	1.33	1.27	0.64	4.9	2.97	0.65
1	1	64	1	10	35	37	2	2	23.24	22.52	1	1	37	1	2	2	2	2	2	2	2	1	1.1683	0.8606	18.3388	18.87	2.2	48	2	22.5	115.8	16.779	8.91	53.6	105	60	4.16	0.73	1.15	1.77	1.5	0.58	3.68	5.1	0.83
1	2	44	1	12	36	38	2	2	19.5	20.79	1	1	38.2	1	5	1	2	2	1	2	1	1	1.2123	0.5897	29.7807	39.2784	3.4	51.5	1	14.5	100.9	14.2425	-6.21	48.2	82	58	3.71	0.77	1.09	1.67	1.11	0.69	4.08	3.92	0.71
1	1	43	1	14.5	28	35	1	3	21.38	25.77	1	1	39.1	1	4	2	2	1	2	2	1	1	1.4816	1.2311	24.4708	40.4109	3.9	52.5	2	13.3	96.8	14.1939	-7.64	47.4	96	56	4.1	0.81	0.98	1.4	1.19	0.77	3.88	4.65	0.8
1	1	51	1	11.5	33	33	2	2	21.94	19.04	1	1	37.5	1	5	2	2	2	2	2	1	1	1.0147	0.8144	15.1495	14.4548	3.1	50	2	15.6	105.6	13.9893	-9.46	48.3	100	60	2.95	0.52	1.25	1.67	1.38	0.59	4.31	5.19	0.99
1	2	41	1	10	36	34	1	2	23.07	24.16	1	1	38.3	1	3	2	2	2	1	2	1	1	1.3859	1.6066	25.5062	30.2415	3.2	50.5	2	14.8	99.3	15.0094	-0.8	48	96	54	4.23	0.47	1.13	1.39	1.21	0.62	4.12	3.55	0.65
1	1	66	1	15	30	32	3	1	26.27	19.72	1	1	40.1	1	4	1	2	2	2	2	1	1	1.4048	1.1345	26.4266	62.9414	3.35	51	1	25.5	117.2	18.5646	26.24	55.4	106	67	4.18	0.96	0.92	3.23	1.02	0.98	4.2	13.67	2.55
1	1	65	1	14.5	31	34	2	2	26.76	26.46	1	1	40.2	1	5	2	2	2	2	2	1	1	1.3833	1.3135	25.9713	44.4184	3.2	50	1	27.3	119.5	19.1173	25.75	59.7	98	64	4.05	0.36	1.05	2.77	0.95	0.79	4.7	10.56	2.21
1	2	57	1	12.5	34	36	1	2	27.87	23.61	1	1	39.1	1	5	2	1	2	2	2	1	1	1.9828	1.9274	1.9679	3.526	3.2	50	2	22.1	110.2	18.1982	21.56	53.7	91	58	4.33	0.51	1.75	1.89	1.12	0.82	5.11	9.32	2.12
1	1	69	1	9.5	33	34	2	2	25	19.68	1	1	38.2	1	3	2	2	2	1	2	1	1	1.2894	1.4413	5.5082	4.7566	2.85	49	2	23.4	117.7	16.8913	11.75	54.3	110	77	3.08	0.36	1.51	1.34	1.18	0.62	4.2	4.58	0.85
1	1	53	1	9.5	31	33	2	2	26.08	23.95	3	1	36.1	1	4	2	2	2	2	2	1	1	1.3485	1.2114	2.9328	4.727	2.75	48.5	2	19.2	108.3	16.3698	9.34	53.4	92	60	3.73	0.47	1.41	1.66	1.33	0.83	4.7	5.85	1.22
1	2	66	1	10.3	33	33	2	1	24.27	21.31	1	1	37.2	1	5	1	1	2	2	1	2	1	1.7352	0.9797	11.7174	14.5208	2.9	49	1	20.5	114.9	15.5279	5.13	53.7	106	80	2.47	0.6	1.38	1.72	1.22	0.73	3.2	4.73	0.67
1	1	40	1	11.5	29	30	2	2	32.07	25.23	1	1	38.2	1	4	2	2	2	1	2	1	1	1.0694	1.1359	13.5263	28.2907	3.45	51	1	24.2	106.6	21.2961	42.6	58.7	88	58	3.28	0.67	1.14	3.15	0.87	0.95	4.27	10.82	2.05
1	1	42	1	13.5	35	36	2	2	25.65	26.2	1	1	38	1	5	1	2	2	2	2	1	1	1.6883	1.8689	15.9422	21.658	3.4	50.5	1	17.1	101.1	16.7299	11.91	51.8	86	55	3.08	0.35	1.29	1.62	1.21	0.74	3.68	6.62	1.08
1	1	56	1	12	36	38	1	2	27.75	23.45	1	1	39.1	1	2	2	2	2	1	2	1	1	1.6071	1.1617	10.4854	3.3725	3.4	50	2	16.6	106.3	14.6907	-2.18	48.4	98	60	3.23	0.9	1.77	1.33	1.32	0.62	3.6	5.35	0.86
1	1	60	1	15	38	37	2	1	20.58	25.27	1	1	39.3	1	3	1	2	2	2	2	2	1	1.2112	0.885	4.3447	6.6057	3.55	51	2	19.1	112.2	15.1722	1.49	54.9	98	66	3.2	0.67	1.64	1.52	1.27	0.59	3.67	4.95	0.81
1	1	51	1	12.2	34	33	2	2	28.05	25.99	3	2	35.3	1	5	2	1	2	2	2	1	1	1.5897	1.0427	4.2729	13.2796	2.65	48	2	18.2	108.5	15.4601	3.64	52.8	92	60	4.35	0.8	1.36	1.66	1.31	0.72	3.67	5.15	0.84
1	2	61	1	13.5	30	34	1	1	27.76	24.58	3	1	36.1	1	4	2	2	1	1	2	1	1	1.9775	0.9461	1.6794	3.1711	2.9	49	2	18.6	110.7	15.1781	2.31	51.5	92	57	4.07	0.3	1.69	1.44	1.3	0.81	4.58	7.05	1.44
1	2	51	1	10.5	33	35	2	2	19.71	23.44	1	1	39.2	1	5	1	2	2	2	2	1	2	2.4743	1.1837	1.6253	3.1711	2.9	50	1	16.3	105.9	14.5344	-3.95	50.7	92	60	2.66	0.32	1.88	1.23	1.48	0.62	3.38	4.75	0.71
1	1	64	1	11.5	34	36	1	1	22.62	22.14	1	1	37.6	1	3	2	2	2	2	2	1	1	1.8774	1.5905	5.226	5.6772	2.6	48.5	2	20.6	113.9	15.8789	5.64	55.5	103	62	4.14	0.97	1.7	1.54	1.27	0.74	4.76	5.14	1.09
1	1	40	1	20	35	38	2	2	22.09	22.43	1	2	37.3	1	5	1	1	2	2	2	1	1	1.4978	1.5824	9.6465	34.7094	2.94	49	2	14.2	99.3	14.4009	-3.66	49.2	89	50	3.67	0.8	1.08	1.72	1.33	0.64	4.86	4.92	1.06
1	2	55	1	20	35	38	1	3	25.77	26.06	1	2	37.3	1	4	2	2	1	2	2	1	1	1.7929	1.4229	11.6939	21.8172	2.94	48.5	2	17.3	107.2	15.0542	1.94	50.1	92	60	4.47	0.41	1.15	1.44	1.25	0.67	4.32	4.82	0.92
1	1	40	1	12.5	30	31	2	2	21.86	20.3	1	1	38.3	1	5	1	2	2	2	1	1	1	1.0093	0.6478	9.34	25.438	3.4	50.5	2	13.3	97.4	14.0195	-6.34	47.3	96	60	4.38	0.6	1.29	1.21	1.42	0.72	5.04	6.07	1.36
1	1	48	1	10.5	29	32	2	2	23.2	24.8	4	1	39.2	1	5	2	1	2	2	2	1	1	4.0347	2.1987	8.3445	22.1476	2.6	48.5	1	17.1	105.4	15.3927	4.33	48.8	95	61	3.17	0.34	1.35	1.15	1.21	0.66	3.97	5.21	0.92
1	1	52	1	14.5	35	38	3	2	19.18	19.09	1	1	37.2	1	3	1	2	2	2	2	1	1	3.4992	1.4616	2.2813	1.515	2.7	49	1	15	101.4	14.5887	-1.83	48.7	96	54	4.23	1.11	1.84	1.53	1.28	0.67	4.93	6.41	1.4
1	2	38	1	13.3	34	32	1	2	23.63	18.91	1	1	38	1	4	2	1	2	1	2	1	2	11.2099	3.8665	3.1039	4.2457	2.6	48	2	15.1	99.1	15.3755	2.44	47.9	90	60	4.24	0.49	1.79	1.44	1.33	0.74	5.01	5.72	1.27
1	2	67	1	12	36	36	2	2	20.98	23.73	1	1	39.5	1	5	1	2	2	2	1	1	1	1.5912	1.0877	17.9158	11.1466	3.8	52	1	20.3	115.2	15.2965	4.1	53.8	90	56	4.14	0.78	1.26	1.51	1.26	0.71	5.11	6.15	1.4
1	2	48	1	10	38	38	2	2	19.78	19.84	1	1	39	1	4	2	2	1	2	2	1	1	0.9258	0.9063	6.1482	12.8549	3.6	51	1	16.1	103.7	14.9716	-1.77	48.8	104	72	3.76	0.56	1.34	1.4	1.39	0.81	5	5.54	1.23
1	1	42	1	9	33	36	1	1	21.16	20.68	3	1	36.3	1	3	1	2	2	1	2	1	1	2.0329	0.6117	11.7033	13.9331	2.5	49	2	17.5	105.6	15.6932	3.12	49.7	98	56	5.17	0.37	1.77	1.56	1.34	0.69	4.23	6.15	1.15
1	2	47	1	9.5	32	33	2	2	24.93	21.16	1	1	37.5	1	5	2	2	2	2	2	2	1	1.9398	1.1427	4.4346	12.599	2.75	49	1	19.3	104.4	17.7075	17.75	55.1	98	64	2.89	0.63	1.32	2.14	1.12	0.81	4.15	9.18	1.69
1	2	69	1	8	35.5	37	3	3	23.6	22.45	1	1	37.5	1	4	1	2	2	2	2	1	1	1.4434	1.2907	5.4401	8.2569	2.6	48.5	1	22.2	117.3	16.1346	9.9	56.7	102	70	3.94	1.01	1.89	2.61	0.84	0.98	3.76	5.04	0.84
1	2	56	1	7.5	36	37.5	1	2	25.4	22.86	1	1	38.6	1	5	2	2	2	1	2	1	1	1.5858	1.4681	7.729	15.7577	3.05	50	2	17.1	106.4	15.1047	0.77	51.2	96	54	4.03	0.48	1.17	1.48	1.02	0.85	4.5	4.73	0.95
1	1	66	1	10.5	37	38	2	2	26.3	23.13	1	1	37.3	1	3	1	2	2	2	2	1	1	1.3793	1.0189	11.0509	22.9758	3.2	50	2	25.3	116.7	18.5771	25.25	58.8	98	62	5.02	0.94	1.06	2.75	0.96	1.03	4.42	9.33	1.83
1	1	60	1	12.5	29	33	2	1	20.2	22.56	1	1	36.5	1	5	2	1	2	2	2	1	1	1.097	0.9603	1.1447	8.573	3.15	50	1	16.1	106.1	14.3019	-5.13	50.5	98	56	4.47	0.54	1.49	1.26	1.31	0.79	5.4	5.02	1.2
1	1	63	1	10.5	30	35	2	2	25.59	18.94	1	1	38.5	1	4	1	2	2	2	2	1	1	1.1853	0.8036	0.9001	5.9244	3.2	50	2	18.6	114	14.3121	-4.62	52.3	98	59	4.13	0.67	1.62	1.54	1.24	0.82	3.78	4.99	0.84
1	2	51	1	11	35	35	2	2	22.1	25.33	1	1	40.1	1	3	2	1	2	1	2	1	1	4.5677	3.4216	0.5571	6.1596	3.2	50	1	16.2	104.5	14.8348	-1.16	49.2	92	56	3.98	1.02	1.47	1.47	1.17	0.68	4.8	6.12	1.31
1	2	46	1	12	30	37	2	2	27.28	21.63	1	1	37	1	5	1	2	2	2	2	1	1	1.1307	0.8488	1.675	9.4361	3.1	50	1	17.7	103.8	16.4278	7.99	49.7	80	60	4.25	0.62	1.36	1.61	1.2	0.74	4.25	6.34	1.2
1	1	55	1	9	36	36	2	1	25.74	19.96	1	1	38	1	3	1	2	2	2	2	1	1	1.2301	1.2765	3.1528	6.31	3.65	51	2	17.1	105.3	15.422	4.39	50.2	94	61	4.04	0.7	1.38	1.67	1.15	0.81	5.19	4.88	1.13
1	1	58	1	15	38	39	3	2	28.65	24.7	1	1	38.3	1	5	2	2	2	1	2	1	1	1.8309	1.1921	3.4856	34.7956	3.15	50.5	2	23.2	114.2	17.7892	18.97	56.1	98	56	4.57	0.87	1.04	1.89	1.06	0.89	3.75	7.74	1.29
1	1	45	1	10.5	36	35	2	3	20.41	18.96	1	1	37.3	1	4	1	1	2	2	1	1	1	1.3624	0.7535	2.5086	7.5612	2.6	49	1	14.6	110.2	12.0224	-4.45	48.5	90	52	4.19	0.57	1.36	1.34	1.11	0.74	4.21	5.52	1.03
1	2	53	1	15.5	34	32	2	2	27.62	21.72	1	1	39.6	1	5	2	2	2	2	2	1	1	3.4438	2.3604	2.8366	9.4835	3.3	50	1	19.1	108.8	16.1352	8.77	52.2	92	62	3.77	0.92	1.32	1.74	1.17	0.75	3.25	6.12	0.89
1	1	59	1	12.5	31	35	1	2	21.07	21.77	1	1	38.1	1	3	2	2	2	1	2	1	1	2.7386	1.9202	1.9458	7.4193	3	50	2	21.3	112.2	16.9197	13.18	55.7	83	63	3.34	0.79	1.45	2.04	1.09	0.87	3.94	8.18	1.43
1	2	38	1	10	32	32	2	3	22.62	24.3	2	2	36.2	1	4	1	1	2	2	2	1	1	3.1168	2.1654	2.3689	5.2095	2.75	48	2	14.2	96.7	15.1857	0	47.3	103	61	3.4	0.45	1.58	1.38	1.22	0.67	4.92	7.1	1.55
1	2	57	1	13	35	36	2	2	20.37	18.85	1	1	39.6	1	5	2	2	2	2	2	1	1	2.362	1.8922	2.6717	6.8448	3.4	51	1	15.6	106.1	13.8578	-8.07	48.2	100	62	3.86	0.62	1.55	1.27	0.99	0.71	4.62	6.54	1.34
1	1	52	1	14	35	37	2	2	25.71	26.34	1	1	40.5	1	1	1	2	2	2	2	1	1	1.875	1.7629	5.9518	9.4316	3.55	51.5	1	17.1	106.3	15.1332	0.77	50.2	95	60	3.69	0.64	1.3	1.48	1.23	0.89	3.94	7.35	1.29
1	1	48	1	14.5	34	35	3	2	30.25	25.5	1	1	38.3	1	5	2	2	2	1	2	1	1	1.6627	1.1517	1.937	2.401	3.5	51	1	22.5	105.9	20.0628	32.59	57.3	90	56	5.16	0.67	1.9	3.14	0.95	0.94	4.75	13.25	2.8
1	2	54	1	16.5	38	38	2	1	19.03	23.07	6	2	35.5	1	5	1	1	2	2	2	1	1	3.0929	2.0183	5.0365	5.8988	2.22	47	2	17.2	108.1	14.719	-2.05	51.1	88	58	4.15	1.05	1.61	1.33	1.3	0.81	4.55	6.54	1.32
1	1	48	1	16.5	38	38	2	2	25.81	24.04	6	2	35.5	1	5	2	2	2	2	2	1	1	2.5262	1.7453	1.0945	1.965	2.27	47	2	19.3	106	17.1769	13.7	54.1	98	54	2.97	0.48	2	1.28	1.14	0.72	4.69	8.34	1.74
1	2	69	1	7.5	36	35	2	1	24.93	25.68	1	1	38	1	5	2	2	2	1	2	1	1	1.1853	1.0038	13.8863	7.5376	2.73	48.5	2	19.5	114.2	14.9521	0	52.8	98	62	1.94	0.6	1.39	1.54	1.25	0.78	4.47	6.34	1.26
1	2	61	1	10.1	27	27	1	2	26.27	26.59	1	1	37.5	1	4	1	2	2	2	2	1	1	1.6675	1.1599	5.7098	11.932	3.05	50	1	18.3	111.5	17.57	-4.64	50.2	93	62	3.47	0.66	1.17	1.71	1.15	0.59	3.9	3.57	0.62
1	2	41	1	11.3	29	30	2	3	19.35	20.82	1	1	37.7	1	5	2	2	2	2	2	1	1	1.6173	1.4047	13.14	12.7392	3.1	50	1	16.2	100.8	13.77	4.79	48.8	83	58	4.06	0.65	1.35	1.24	1.21	0.82	4.69	4.73	0.99
1	1	67	1	11.5	28	30	2	2	21.74	23.7	1	1	39.1	1	4	1	2	2	2	2	1	1	1.7829	1.8386	4.8023	4.9284	3.6	50.5	2	23.1	118.8	15.94	7.69	53.7	98	64	2.95	0.77	2.21	3.12	1.08	0.9	4.58	7.91	1.61
1	1	52	1	16	22	26	2	2	27.61	24.76	1	1	37.2	1	5	2	2	2	2	2	1	1	1.824	1.7414	1.2856	4.3205	2.8	48	2	11.3	96.9	14.85	-21.53	45.5	92	60	3.12	0.65	2.25	1.3	1.31	0.59	5.05	5.03	1.13
1	1	64	1	13.1	31	33	2	2	21.84	20.99	5	2	35	1	4	1	2	2	2	2	1	1	2.2559	2.1153	2.7202	3.5329	2.3	50	2	16.8	111.3	13.5619	-9.19	46.7	98	56	4.44	1.39	2.2	3.08	1.12	0.85	3.73	7.92	1.31
2	1	66	1	9.9	28	29	1	2	32.58	26.36	1	1	40.1	1	4	2	2	2	2	2	1	1	2.4916	1.5605	9.8684	8.58	2.85	50	1	22.8	110.6	22.43	23.24	55.6	98	56	3.99	0.97	1.2	1.36	1.17	0.57	4.49	4.73	0.94
2	1	49	1	13.3	26	28	2	2	21.67	19.94	1	1	38.3	1	5	2	2	2	2	2	1	1	2.4649	1.4378	3.5727	2.4436	3.3	50	2	19	107.7	15.23	22.9	52.2	95	58	3.7	0.45	1.38	2.98	1.13	0.91	4.62	8.91	1.83
2	1	55	1	15.5	28	35	2	1	23.83	21.2	1	1	37.2	1	1	2	2	2	1	2	2	2	2.4571	1.7678	5.4695	6.9651	3.3	50	1	24.1	115.4	18.097	21.11	55.8	90	60	2.8	0.52	1.41	1.13	1.28	0.59	5.04	4.96	1.11
2	1	71	1	13.5	33	35	2	2	25.91	23.23	1	1	40.1	1	5	1	1	2	2	1	1	1	1.388	1.3737	15.3883	56.7703	3.7	51	2	27.6	118.2	19.7549	28.67	56.3	98	64	3.08	0.58	1.03	1.26	1.42	0.84	4.37	10.9	2.12
2	1	71	1	11	34	34	1	1	21.39	24.74	6	1	37.2	1	2	1	2	2	1	2	1	1	1.5558	1.3258	16.0974	28.78	2.4	49.5	1	24.8	115.1	18.7198	27.18	54.6	102	60	2.91	0.45	1.09	2.93	1.04	0.88	3.94	12.43	2.18
2	2	46	1	13.3	29	30	2	2	23.08	25.71	1	1	37.3	1	5	2	2	2	2	2	2	1	0.7687	0.949	1.6067	7.2292	3.3	50	1	18	113.2	16.81	-6.2	51.2	80	50	3.94	0.46	1.04	2.53	1.24	0.64	3.9	3.87	0.67
2	2	44	1	12.5	30	30	1	3	21.34	24.59	1	1	38.1	1	4	2	1	1	2	2	1	1	1.057	1.0863	2.338	6.444	3.1	50	1	13.5	101.4	16.04	-12.68	44.5	98	64	3.63	0.56	1.49	1.49	1.49	0.66	4.46	4.35	0.86
2	2	68	1	11.6	32	33	2	2	28.32	25.51	1	1	37.5	1	5	2	2	2	1	1	1	1	0.9156	1.2429	1.19	2.1889	3	50	1	18.1	114.8	18.75	-9.05	51.7	90	60	3.55	0.41	2.3	2.1	1.56	0.57	4.69	5.05	1.05
2	1	58	1	13.4	28	27	2	2	19.53	22.63	1	1	36.8	1	2	1	2	2	2	2	1	1	1.7462	1.6288	0.9007	1.405	3.2	50	1	18.6	109.5	14.47	0.54	51	86	54	4.06	0.45	2.65	1.37	1.4	0.58	5.04	4.14	0.93
2	2	67	1	10.5	28	28	1	1	27.32	24.91	3	2	35.5	1	5	2	1	2	2	2	2	1	1.488	1.4748	1.0288	2.5246	2.7	48	1	16	113.2	17.49	-16.62	45.8	102	65	5.69	0.84	2.22	1.92	1.55	0.9	4.36	8.81	1.71
2	1	46	1	13.2	26	30	1	1	22.21	20.2	1	1	37.1	1	5	2	2	1	2	2	1	1	0.9909	1.243	5.8894	6.5313	3.2	50	1	16.5	103.3	14.1	2.93	46.2	94	62	3.83	0.4	2.34	1.1	1.43	0.62	4.4	3.26	0.64
2	2	68	1	15.5	26	28	2	2	20.71	21.74	1	1	37.4	1	1	1	1	2	2	1	1	2	0.7448	0.7687	6.8366	3.2048	3.7	51	1	19.5	113.8	14.56	2.01	50.5	98	65	4.6	1.26	2.06	2.72	1.43	0.59	4.67	5.08	1.06
2	1	71	1	17.2	30	29	1	3	26.34	23.56	1	1	38.2	1	4	2	2	2	1	2	1	1	1.3574	1.1574	8.1895	6.0083	3.6	50.5	2	22.5	121.6	15.84	2.98	51.9	118	78	3.88	0.37	1.53	1.07	1.5	0.75	4.66	4.19	0.87
2	1	57	1	12.6	31	33	1	2	21.72	19.99	1	1	39.6	1	5	2	1	2	2	2	2	1	1.0278	0.8424	4.6742	3.5763	3.1	50	1	19.3	112.6	14.05	0.57	48.5	85	56	2.47	0.57	1.87	1.28	1.48	0.62	3.77	3.5	0.59
2	1	52	1	16.6	33	35	2	3	21.6	18.07	6	1	37.7	1	5	1	2	1	2	2	1	1	0.8337	1.1812	4.0558	3.3681	3.6	51	1	20.1	109.6	13.13	8.65	51.4	96	66	2.77	0.54	2.09	1.44	1.55	0.56	4.22	3.95	0.74
2	1	37	1	12.1	32	32	2	2	22.01	19.25	6	1	38.1	1	4	1	2	2	2	2	1	1	0.647	0.9377	0.6842	2.4852	3	50	1	17	105.8	13.73	-1.33	47.7	80	50	4.56	0.39	2	1.55	1.25	0.67	4.67	6.16	1.28
2	1	58	1	11.6	28	33	1	3	18.82	21.41	1	1	38	1	5	2	2	2	1	2	1	1	0.4711	0.8552	26.2516	9.6912	3.05	50	2	18	118.4	12.49	-16.08	49.1	98	65	4.54	0.73	1.87	2.35	1.52	0.89	4.66	3.33	0.69
2	2	55	1	13.3	26	27	2	2	21.53	25.82	1	1	36.2	1	4	1	1	1	2	2	1	1	0.7716	1.031	11.635	11.6906	3.6	51	1	18.2	109.1	15.06	1.96	49.1	98	63	2.23	0.45	1.22	1.2	1.03	0.67	4.39	4.82	0.94
2	2	69	1	13.2	28	29	2	2	21.17	22.96	1	1	38.1	1	5	2	2	2	2	2	1	2	0.6901	0.7041	37.5433	8.0895	3.5	50	1	24.8	120.7	15.22	11.21	54.3	112	61	4.46	0.36	1.95	1.83	1.1	0.8	4.29	4.51	0.86
2	1	67	1	16.1	30	31	1	2	24.86	23.77	1	1	37.8	1	2	1	2	2	2	2	1	1	5.2182	0.1098	19.8072	5.3037	3.1	50	1	34.5	125.2	15.22	42.92	58.9	96	57	2.96	0.54	1.27	1.5	1.12	0.57	4.03	9.43	1.69
2	2	61	1	14.1	30	30	2	1	25.67	24.26	1	1	37.2	1	5	2	2	2	1	2	2	1	1.1292	1.342	20.7592	5.6722	3	50	1	20.5	114.6	16.73	3.02	51.7	109	65	4.03	0.6	2.24	1.21	1.55	0.73	3.3	6.09	0.89
2	1	59	1	13.1	28	29	2	2	22.53	19.19	1	1	38.6	1	4	1	1	2	2	2	1	1	0.8264	1.2227	4.8754	2.3844	3.6	51	1	17.1	106.7	15.19	-0.75	47.6	88	65	3.48	0.41	2.38	1.19	1.56	0.56	4.67	4.38	0.91
2	2	44	1	10.8	27	28	1	2	28.02	23.24	1	1	39.1	1	4	2	2	2	1	1	2	1	1.2183	1.2361	6.877	3.0534	2.7	48	1	17.8	104.2	17.19	7.1	47.3	86	58	4.22	0.6	2.13	1.32	1.49	0.69	3.94	4.8	0.84
2	2	61	1	15.2	31	32	1	1	23.11	25.33	1	1	37.5	1	5	1	1	1	2	2	1	2	0.5042	0.7975	14.008	9.3198	3.1	49.5	2	21.3	117.7	16.36	0.7	54.6	104	72	3.21	0.4	1.45	1.11	1.16	0.69	5.41	3.89	0.93
2	1	50	1	17.3	33	33	2	2	20.78	19.71	1	1	38.1	1	2	2	2	2	2	2	1	1	1.461	1.0564	12.1665	8.3271	3.3	50	2	16.2	105.7	15.29	-5.98	50.2	100	60	3.83	0.65	1.15	1.83	1.39	0.59	4.22	5.1	0.96
2	1	37	1	12.4	31	32	2	2	20.01	25.61	1	1	37.7	1	5	2	2	1	2	2	1	1	1.1694	1.5127	7.6889	4.7931	3.5	51	1	15.7	99.7	17.02	1.55	47.9	90	60	3.68	0.7	1.25	1.3	1.52	0.76	4.01	3.27	0.58
2	2	54	1	11.1	28	29	1	2	26.99	24.14	1	1	37.5	1	5	1	2	2	1	2	2	1	0.7503	0.8296	6.9994	4.7572	3	50	1	16.8	106.5	22.01	-2.5	46.8	98	63	3.18	0.67	1.62	1.53	1.3	0.64	3.91	4.53	0.79
2	2	63	1	12.7	30	31	2	2	21.52	18.68	1	1	38	1	4	2	2	2	2	1	1	1	1.3697	0.8801	1.2834	2.2206	3.8	52	2	24.3	117.6	15.02	13.29	51.8	98	65	4.4	0.47	2.54	1.07	1.57	0.75	4.49	6.07	1.21
2	2	48	1	13.6	30	30	2	3	21.96	19.69	1	1	39.2	1	4	2	1	2	2	2	1	1	1.0586	1.2258	2.8801	3.5924	2.9	50	1	15.1	104.7	16.39	-9.15	45.3	101	65	3.82	0.42	2.22	1.39	1.4	0.58	4.99	4.51	1
2	2	50	1	15.5	34	34	1	2	22.36	25.17	1	1	37.6	1	5	2	2	2	2	2	2	1	1.0684	1.0498	3.4848	3.7668	3.75	51	1	16.5	104.1	17.18	-0.72	46.1	88	60	2.56	0.44	2.14	1.24	1.27	0.86	4.4	3.51	0.69
2	1	46	1	16.8	33	31	2	3	23.63	24.51	5	1	37.1	1	1	1	2	2	1	2	1	1	1.932	1.6786	11.2695	42.8088	3.8	51.5	1	17.3	103.5	15.38	4.09	47.7	92	56	3.99	0.7	1.57	1.76	1.18	0.68	4.86	6.07	1.31
2	2	56	1	11.3	27	35	1	2	20.82	20.84	1	1	38.1	1	5	2	2	2	2	2	1	1	1.4023	1.4407	9.7778	7.5584	3.55	51	2	15.4	113.1	14.5	-19.75	46.8	98	65	3.64	0.65	1.49	1.26	1.24	0.79	4.67	4.59	0.95
2	2	56	1	14.2	26	30	2	2	22.18	23.58	1	1	38.5	1	5	2	2	2	2	2	1	2	1.2279	1.3283	12.9438	10.4082	3.25	49	1	15.9	106.5	15.79	-7.72	46.1	96	54	3.43	0.33	1.43	1.69	1.17	0.59	3.95	4.45	0.78
2	2	71	1	10.7	24	28	1	2	19.86	25.63	1	1	39.1	1	3	2	2	1	1	2	1	1	0.8313	0.7884	17.3289	13.5493	2.9	49.5	1	26.1	123.8	14.81	8.12	53.5	108	71	3.18	0.5	1.31	1.35	1.02	0.73	3.76	3.33	0.56
2	1	66	1	15.2	30	31	2	2	20.13	23.25	1	1	38.6	1	5	2	2	2	2	2	1	1	1.8136	1.4477	10.0691	5.3884	3.55	51	1	23.7	114.6	16.15	19.1	53.8	100	66	2.78	0.32	1.34	2.1	1.2	0.87	4.65	7.35	1.52
2	2	70	1	16.7	33	34	2	2	28.46	26.23	6	1	39.2	2	5	2	1	2	2	2	1	1	2.1247	1.4045	9.6751	4.9761	3.7	51	2	16.9	108.7	12.04	-5.32	48.6	94	62	4.14	0.68	1.68	1.32	1.56	0.68	3.87	4.99	0.86
2	1	61	1	15.1	34	28	1	2	24.34	22.66	1	1	39.3	1	4	2	2	2	2	2	2	1	0.7687	0.949	1.6067	7.2292	3.8	51.5	1	17.9	109.8	14.02	-3.24	49.2	103	72	5.55	0.64	1.41	1.91	1.47	0.79	3.61	4.16	0.67
2	2	54	1	10	25	28	2	1	20.08	26.54	1	1	37	1	5	1	2	2	2	2	1	1	1.3817	1.223	4.3257	5.1353	3	49.5	1	18.1	106.9	17.03	5.05	48.1	96	62	4.02	0.48	1.34	1.28	1.33	0.74	4.58	5.02	1.02
2	2	44	1	9.5	26	28	2	2	28.46	25.49	1	1	37.1	1	3	2	2	1	2	2	1	1	0.9367	0.9386	10.176	10.1392	2.5	47	1	13.3	96.5	18.64	-7.64	46.7	86	60	3.58	0.39	1.23	1.14	1.13	0.56	3.48	4.18	0.65
2	2	67	1	12	30	29	1	2	20.74	24.66	1	1	38.2	1	5	2	1	2	2	2	1	2	1.1373	1.0957	11.2696	11.4157	3.75	51	2	20.2	115.7	16.38	-2.23	51.7	96	70	4.12	0.45	1.27	1.45	1.1	0.68	4.4	4.52	0.88
2	1	72	1	12.5	33	33	2	2	26.19	20.04	1	1	39.3	1	4	2	2	2	2	2	1	1	1.4089	1.2475	2.7749	6.3086	3.3	50	1	29.6	120.9	18.05	32.74	56.7	102	60	3.89	0.88	1.9	3.28	1.11	0.93	3.96	7.73	1.36
2	1	66	1	15.5	24	25	2	1	22.95	19.71	1	1	37.6	1	5	2	2	2	1	2	2	1	0.8437	0.9446	8.972	11.4501	3	50	2	15.5	107.3	15.84	-10.04	46.9	96	60	3.91	0.41	1.37	1.45	1.23	0.67	4.33	4.25	0.82
2	2	60	1	12.5	26	30	1	2	20.3	21.1	1	1	38	1	2	1	2	1	2	1	1	1	1.4239	1.395	3.4034	6.1399	2.9	49	1	21.5	116.3	14.28	4.07	48.1	98	54	4.19	0.61	2.12	1.07	1.42	0.73	4.86	4.69	1.01
2	1	59	1	10.3	28	29	2	1	25.55	24.18	1	2	35.4	1	4	2	1	2	1	2	1	1	0.8902	0.975	25.3746	15.6601	2.55	48.5	2	19.9	113.1	15.5571	3.7	46.8	90	60	3.34	0.57	1.27	1.16	1.32	0.58	4.08	3.73	0.68
2	1	48	1	15.2	26	26	1	2	24.33	24.22	1	1	37.7	1	5	2	2	2	2	2	1	1	0.8772	1.1261	10.5815	5.2944	3.5	51	1	17.1	105.9	15.2477	-0.75	47.1	85	56	3.46	0.48	1.99	1.65	1.57	0.55	4.39	4.57	0.89
2	2	65	1	13.3	31	33	2	2	24.97	25.73	1	1	38.1	1	3	2	2	2	2	2	1	1	1.9016	1.7659	9.1449	4.7465	3.25	50	1	21.8	118	15.6564	1.63	51.1	104	55	3.91	0.73	1.56	1.43	1.51	0.59	4.77	4.69	0.99
2	2	69	1	14.7	30	31	2	2	21.79	24.1	1	1	40.1	1	5	1	2	1	1	2	2	1	0.9449	1.0604	0.7644	1.0424	3.9	51	1	18.9	115.5	14.1677	-8.52	49.2	90	60	3.44	0.57	2.43	1.49	1.3	0.71	3.48	3.66	0.57
2	1	69	1	15	33	33	3	2	22.69	24.41	1	2	35.5	1	5	2	2	2	2	1	1	1	0.9727	1.2287	0.7874	1.676	2.85	50	1	18.5	116	13.7485	-10.45	47.7	90	60	2.9	0.36	1.63	1.39	1.33	0.81	4.49	5	1
2	1	60	1	11.5	29	30	3	3	25.96	25.4	1	1	38	1	3	2	2	2	2	2	1	2	1.5141	1.3599	3.6736	4.7146	2.7	47.5	2	21.9	116.8	16.0531	6	52.6	101	69	4.24	0.49	1.77	1.5	1.13	0.66	4.44	4.76	0.94
2	1	72	1	15.2	25	27	2	2	23.53	20.89	1	1	37.2	1	4	1	2	2	2	2	1	1	1.2648	0.8832	2.5226	3.7174	3.15	50	1	20.1	117.1	14.6583	-2.71	47	95	65	3.59	0.34	1.47	1.87	1.3	0.71	4.39	3.99	0.78
2	1	39	1	17.3	24	26	2	2	27.09	24.21	1	1	38.1	1	5	2	2	2	1	1	1	1	1.9647	1.7081	2.2926	4.0292	3	50	1	12.7	97	13.4977	-11.81	45.3	98	64	4.57	0.4	2.13	1.84	1.37	0.69	3.94	4.16	0.73
2	1	37	1	16.5	31	29	1	1	22.54	23.72	1	1	40	1	2	2	1	2	2	2	1	1	1.7878	1.7119	2.5812	4.4445	3.04	50	1	15.7	101.8	15.1497	-2.06	49.3	88	56	2.43	0.48	1.88	1.6	1.36	0.59	4.03	5	0.9
2	2	37	1	10.5	24	26	1	1	20.87	23.28	1	1	39.1	1	5	2	2	1	2	1	1	1	0.9697	0.9802	2.9722	4.6497	3.35	49.5	1	13.5	96.3	14.5573	-6.25	48.8	90	60	4.94	0.65	1.17	1.28	1.26	0.8	3.85	4.3	0.74
2	2	44	1	7.7	25	30	2	1	26.69	24.23	3	2	34.5	1	4	2	2	2	1	2	1	1	4.3223	8.1979	3.3099	4.4102	1.9	44	1	14.5	101.7	14.0193	-9.54	47.9	90	60	3.38	0.89	2	1.29	1.15	0.88	3.94	3.74	0.66
2	2	71	1	12.4	30	32	1	2	21.73	21.08	1	1	40.2	1	5	1	2	2	2	2	1	1	1.3505	1.2288	3.4393	1.8575	4	51.5	1	17.2	112.6	13.566	-10.37	51	94	60	3.89	0.5	2.56	1.38	1.17	0.81	4.27	3.25	0.62
2	1	50	1	10.3	27	29	2	2	19.58	19.4	1	1	38.3	1	2	2	1	2	1	2	1	1	1.7192	1.4709	2.4845	0.9753	2.7	48	2	15	104.1	13.8417	-9.75	47.3	98	62	4.94	0.65	2.75	1.75	1.22	0.7	5.1	5.07	1.15
2	1	71	1	11.8	23	28	2	1	21.61	23.37	1	1	38.1	1	4	2	2	1	2	2	1	1	1.9215	1.6763	2.0039	1.0453	3.2	50	1	34.5	120.8	23.6421	54.71	60.8	105	75	3.8	0.77	1.9	2.13	1.05	0.79	3.85	10.5	1.8
2	2	72	1	12.7	32	34	3	2	25.82	25.03	6	1	39	1	5	2	2	2	2	2	1	1	1.86	1.3664	11.8316	3.3568	2.7	48.5	1	20.7	118.3	14.7911	-3.5	53.4	106	76	2.8	0.52	1.38	1.55	1.32	0.68	3.94	3.98	0.7
2	1	68	1	9.5	27	25	2	1	25.89	25.62	1	1	36.1	1	3	2	1	2	2	2	1	1	1.4409	1.4206	15.0383	3.9363	2.9	48.8	1	20.2	114.9	15.3007	1.51	49.9	90	58	3.03	0.46	1.43	1.3	1.13	0.59	4.87	4.3	0.93
2	2	71	1	9	26	24	2	2	29.1	21.65	3	2	34.5	1	5	1	2	1	2	2	1	1	0.4294	0.5133	5.74	2.4768	2.15	46	2	26	118.7	18.4532	21.21	54.4	90	64	3.58	0.49	1.56	1.57	1.24	0.56	4.31	4.2	0.8
2	1	69	1	10.3	28	29	2	1	22.86	26.09	1	1	37.2	1	5	2	2	2	1	2	1	1	1.3825	1.272	3.3382	1.3224	3.6	50.5	1	24.3	121.2	16.5425	8.97	54.6	98	68	2.92	0.26	2.32	1.88	1.28	0.77	4.01	3.56	0.64
2	1	42	1	13.4	32	34	3	2	25.21	26.43	1	1	40.2	1	4	1	2	2	2	2	2	1	0.6131	0.6644	9.0258	2.3794	3.25	50	1	15.2	101.2	14.8417	-1.68	48.9	86	60	4.41	1	2.12	2.25	1.08	0.91	4.03	8.53	1.53
2	1	52	1	8.5	33	34	2	2	18.93	25.71	6	1	38.5	1	3	2	2	2	2	2	1	2	0.9781	1.3327	13.4569	27.9238	2.3	46	2	14.9	104.3	13.6968	-10.35	47.4	92	58	3.43	0.75	1.09	1.16	1.21	0.61	4.23	3.5	0.66
2	2	72	1	12.5	27	27	2	2	20.78	20.08	1	1	39.1	1	5	2	2	1	1	2	1	1	1.5239	1.5227	1.1417	1.4046	3.3	50	1	17.5	115.5	13.1182	-15.3	49.4	96	57	4.37	0.56	2.29	1.5	1.11	0.78	4.77	3.6	0.76
2	2	71	1	15.5	28	28	1	1	25.58	24.93	2	1	39.1	1	5	2	1	2	2	2	1	1	1.777	1.5591	1.0643	1.2354	4.55	53	2	23.6	121.3	16.0395	5.83	53.3	94	60	3.8	0.5	2.35	1.63	1.19	0.73	4.45	4.16	0.82
2	1	64	1	11.4	31	33	2	2	21.5	18.48	1	1	40.2	1	4	2	2	2	2	1	1	1	0.86	0.9783	0.8815	1.3677	3.35	50	1	14.9	110.1	12.2917	-19.46	48.1	96	65	4.07	0.41	2.32	1.17	1.16	0.68	2.93	4.13	0.54
2	2	54	1	12.5	35	35	1	2	27.79	22.25	1	1	38.1	1	5	1	2	2	1	2	1	1	1.4985	1.5876	1.0592	1.2975	3.6	50.5	1	16.9	107.5	14.6241	-5.32	49.2	88	60	3.76	0.65	1.68	1.22	1.57	0.76	4.67	3.85	0.8
2	1	40	1	9.5	29	31	2	2	27.41	21.14	1	1	40.5	1	2	2	1	2	2	2	1	1	1.057	1.1702	2.338	6.444	3.6	51	1	14	99.6	14.1127	-9.44	47.7	88	50	2.94	0.43	1.38	1.38	1.51	0.77	3.94	4.85	0.85
2	1	72	1	19.5	34	36	1	2	20.85	22.8	4	1	36.1	1	5	2	2	1	2	2	1	1	1.4385	1.488	1.485	1.4835	2.25	47.5	2	24.9	122.3	16.6474	7.37	54.3	92	61	4.25	0.67	1.6	1.13	1.19	0.67	4.93	4.61	1.01
2	1	68	1	19.5	34	36	2	2	25.79	21.89	4	1	36.1	1	5	1	2	2	2	2	1	1	1.6361	1.218	4.5682	2.1846	2.2	47	2	17.8	111.3	14.3691	-3.78	49.6	98	62	4.16	0.77	1.88	1.45	1.27	0.59	3.39	4.83	0.73
2	1	57	1	9	36	37	2	1	21.42	21.8	1	1	40.1	1	5	2	2	2	2	2	1	1	1.3294	1.4413	1.5197	1.2645	2.8	49	1	15.8	105.9	14.0885	-8.3	48	90	60	3.64	0.44	1.57	1.74	1.44	0.83	4.67	4.59	0.95
2	2	51	1	8.5	30	31	1	2	20.8	25.53	3	2	35.5	1	3	1	1	2	2	2	1	1	1.0001	0.7617	3.5227	2.1538	2.9	48.5	2	16	104.1	14.7645	-3.73	48.6	95	56	2.76	0.64	2.14	1.42	1.12	0.81	4.38	4.49	0.87
2	2	63	1	10	27	27	2	2	26.81	26.62	1	1	39.2	1	5	2	2	1	2	2	1	1	1.5544	1.1483	2.1028	1.9734	3.6	51.5	1	21.5	117.8	15.4934	0.23	50.1	110	65	3.73	0.59	1.51	1.57	1.3	0.72	5	5.18	1.15
2	1	43	1	10.5	26	28	1	1	27.04	19.69	1	1	36.5	1	5	1	2	2	2	2	1	1	1.4744	1.1212	8.8357	5.3537	2.95	49.5	1	12.5	101.3	12.1812	-19.15	45.6	98	60	3.79	0.31	1.79	1.81	1.32	0.65	3.15	3.62	0.51
2	2	49	1	9.5	31	29	3	2	23.18	20.61	3	2	34.6	1	4	2	2	2	2	2	1	1	1.0764	0.9772	5.4462	3.3894	2.6	47.5	2	18.7	107.3	16.2421	8.53	48.2	90	60	3.99	0.46	1.28	1.27	1.32	0.69	4.22	5.06	0.95
2	1	64	1	10.3	25	27	2	1	19.31	23.4	1	1	38.1	1	3	1	1	2	2	2	1	1	0.9954	0.7755	6.2689	11.6887	3.2	50	1	17.7	112.6	13.9604	-7.76	47.9	92	60	3.54	0.57	1.37	1.92	1.13	0.75	4.89	4.6	1
2	2	51	1	13.5	30	35	1	2	24.07	20.16	1	1	40.1	1	5	1	2	1	2	2	1	1	1.4185	1.3447	13.5346	6.9937	3.55	51	2	15.7	104.9	14.2675	-5.54	47.6	92	53	4.39	0.71	2.03	1.22	1.22	0.79	4.58	3.83	0.78
2	1	53	1	12	25	28	2	1	27.15	25.54	1	1	40	1	5	2	2	2	2	2	1	1	1.8137	1.147	17.5818	8.706	3.3	50	1	19.7	109.6	16.4	6.49	49.3	92	57	4.29	0.82	1.03	2.85	1.11	0.95	5.06	9.85	2.21
2	1	41	1	10	30	33	2	2	27.46	23.99	4	1	40.2	1	5	1	1	2	1	2	1	1	1.0338	0.8851	8.0428	4.3319	2.65	48.5	1	15.1	99.1	15.3755	1.21	48.1	106	54	3.21	0.3	1.96	1.04	1.14	0.54	5.09	4.91	1.11
2	2	61	1	15.5	26	26	2	1	24.75	20.97	1	1	39.8	1	4	1	2	2	2	2	1	1	1.9776	1.4413	6.9701	3.2871	3.15	50	2	17.5	109.6	14.5686	-5.41	48.9	90	60	3.78	0.53	1.77	1.29	1.11	0.76	4.95	5.29	1.16
2	2	37	1	12	27	30	3	2	28.28	23.95	1	1	40.3	1	5	2	2	2	2	2	1	1	1.0729	0.9066	2.6443	5.1483	3.3	50.5	1	17.7	103.2	16.6193	10.42	49.3	92	50	3.59	0.47	1.26	1.64	1.09	0.57	4.86	4.84	1.04
2	1	57	1	12.5	29	25	2	2	22.48	25.76	1	1	37.5	1	4	2	1	2	1	2	1	1	1.149	0.9955	2.3585	5.2443	2.95	50	2	17.1	107.2	14.8801	-0.75	48.5	88	60	3.25	1.41	1.14	2.77	1.04	0.82	4.86	9.78	2.11
2	2	63	1	13.5	28	30	3	1	26.81	23.52	1	1	37.4	1	5	2	2	2	2	2	1	1	1.0074	0.7501	1.6233	2.5575	3.2	50	1	19.9	113	15.5846	3.7	50.4	90	62	4.14	0.84	1.58	1.18	1.27	0.59	5.06	5.13	1.15
2	2	49	1	10.3	30	30	2	2	23	19.07	1	1	37.7	1	5	2	2	2	2	2	1	1	1.0278	0.8424	5.6391	3.5763	2.8	49	1	13.3	101.6	12.8844	-17.03	48	92	60	3.76	0.5	1.78	1.48	1.19	0.6	4.12	4.89	0.9
2	1	66	1	9.5	32	31	2	2	25.36	26.55	1	1	38.3	1	2	2	2	2	2	2	1	1	0.8337	1.1812	4.084	3.3915	3.3	50	2	20	114.7	15.2021	0.5	50.3	102	56	4.72	0.45	1.8	1.93	1.37	0.55	3.86	5.37	0.92
2	1	50	1	10.3	35	35	2	2	25.54	19.39	5	1	36.1	1	5	2	2	1	2	2	1	1	1.0278	0.8424	5.6391	3.5763	3	50	2	15.2	103.8	14.1075	-8.54	48.4	88	63	3.16	0.79	1.68	2.56	1.12	0.85	5	9.52	2.11
2	1	61	1	13.5	32	31	1	3	25.34	21.28	1	1	40.5	1	5	1	2	2	2	2	1	2	1.6673	0.9541	8.6115	5.9933	3.35	51	1	17.9	112.5	14.1432	-6.72	51.3	98	60	2.66	0.48	1.44	1.41	1.13	0.62	4.23	3.77	0.71
2	2	66	1	10.5	30	32	2	2	19.72	22.69	1	1	39.5	1	3	2	2	2	2	2	1	1	1.4399	1.3792	9.4922	8.2129	3.05	50	2	19.1	115.7	14.2681	-7.55	54.5	98	63	2.18	0.34	1.38	1.65	1.14	0.59	3.65	3.82	0.62
2	1	36	1	10.5	26	27	2	2	19.23	26.77	1	1	39.1	1	5	1	2	2	2	2	1	1	1.9113	1.1927	9.1054	7.0434	3.5	50.5	2	13.3	97.4	14.0195	-7.64	47.7	98	62	3.7	0.45	1.78	1.23	1.05	0.61	3.56	4.3	0.68
2	1	36	1	9	28	30	1	2	23.46	22.85	1	1	35.5	1	4	2	2	2	1	2	1	1	0.7074	1.0868	0.8124	1.4766	2	48	2	14.1	96.8	15.0476	-2.08	47.5	97	64	3.56	0.43	2.16	1.04	1.11	0.54	4.67	3.82	0.79
2	1	61	1	10	31	29	3	1	21.9	23.73	1	1	40.2	1	5	2	2	2	2	2	1	1	1.553	0.9814	0.8684	0.9696	2.95	49.5	1	16.7	106.2	14.807	-3.08	49.3	90	60	3.45	0.64	2.29	1.12	1.29	0.57	4.37	5.07	0.99
2	1	36	1	12.5	27	27	2	2	27.55	21.45	1	1	39.2	1	5	2	2	1	2	2	1	1	1.001	1.0007	1.0074	1.006	3	50	1	14.5	98.1	15.0671	-2.82	47.7	92	66	3.5	0.4	2.26	1.87	1.22	0.79	4.74	4.7	0.99
2	1	60	1	13	27	30	1	1	27.54	19.35	1	1	39.3	1	3	2	2	1	1	2	1	1	1.338	1.1398	1.3999	6.3662	3.2	50.5	1	16.5	109.3	13.8116	-7.56	48.8	92	58	3.1	0.52	1.68	1.06	1.19	0.61	5.04	3.59	0.8
2	2	52	1	15.5	37	35	3	2	23.33	18.93	1	1	38.5	1	5	2	2	2	2	2	1	1	0.5038	1.2301	11.7751	2.0301	4	51.5	2	13.8	102.4	13.1607	-13.91	47.9	92	54	3.56	0.35	1.7	1.56	1.36	0.67	4.31	4.78	0.92
2	2	36	1	12	28	30	2	2	18.5	21.31	1	1	39	1	5	2	2	2	2	2	1	1	0.8381	1.0126	6.909	14.8975	3.2	50	2	14.5	102.7	13.7476	-9.54	47.8	83	56	3.35	0.54	1.32	1.19	1.23	0.7	4.19	3.91	0.73
2	1	52	1	13.5	33	36	1	1	26	22.51	1	1	38.3	1	4	1	1	2	2	2	1	1	0.7782	0.9981	7.0267	7.7632	3.6	51.5	1	14.8	105.4	13.3223	-10.95	48.7	92	58	3.43	0.75	1.88	1.98	1.14	0.57	4.23	4.78	0.9
2	1	59	1	12	28	34	2	2	27.27	23.65	1	1	36.2	1	5	2	2	2	2	2	1	1	0.7966	1.0038	30.0681	30.5659	2.9	49	1	15.5	107.3	13.4627	-10.04	50.1	88	60	3.46	0.42	1.13	1.32	1.49	0.63	4.08	5.2	0.94
2	1	51	1	7	29	36	3	2	19.24	23.76	1	2	34.5	1	5	2	2	2	2	2	1	1	1.4296	0.8129	10.1948	13.1471	1.75	44.5	2	15.1	103.3	14.1506	-5.8	49.1	98	62	2.87	0.46	1.26	1.3	1.17	0.74	4.82	4.146	0.89
2	2	54	1	12.5	31	34	2	3	19.22	19.26	1	1	40.2	1	3	2	2	2	2	2	1	1	0.7687	0.949	1.6067	7.2292	3.8	51.5	2	15.3	105.9	13.6427	-11.2	49	104	62	4.25	0.51	1.47	1.75	1.13	0.82	4.4	3.78	0.74
2	1	62	1	12.5	35	34	2	2	19.26	24.38	4	1	38.2	1	5	1	1	2	1	2	1	1	0.9941	0.9005	1.4275	12.6656	3.05	50	1	17.2	110.5	14.0865	-7.03	50.1	98	54	3.29	0.43	1.31	1.67	1.14	0.68	3.58	3.31	0.53
2	1	38	1	12	28	36	3	2	23.34	22.92	1	1	37.2	1	5	2	2	1	2	2	1	1	1.007	1.072	1.8974	2.2994	2.95	49.5	1	13.8	97.5	14.5168	-7.51	46.1	88	62	4.48	0.94	1.84	1.38	1.19	0.64	4.12	4.43	0.81
2	1	48	1	10.5	34	35	2	2	23.1	20.31	1	1	38.3	1	2	1	2	2	2	2	1	1	1.0777	0.8787	5.7049	4.0189	3.02	50	1	15.5	104.8	14.1127	-6.74	47.9	98	54	3.35	0.47	1.38	1.73	1.39	0.54	3.3	3.79	0.56
2	1	69	1	10.5	30	34	1	1	26.03	19.58	1	1	40.1	1	5	2	2	2	2	2	1	1	1.6613	1.3756	14.8211	29.2022	2.8	49	1	20.4	114.7	15.5061	2.51	53.1	95	58	4.29	0.79	1.06	2.01	1.15	0.88	4.86	9.56	2.06
2	2	54	1	12.5	34	35	2	2	18.91	22.97	1	1	39.1	1	5	1	2	2	1	2	1	1	1.2892	1.6712	14.7227	38.0577	3.4	51.5	1	16.1	106.8	14.1151	-6.56	49.5	112	68	4.16	0.6	1.15	1.62	1.15	0.55	4.81	4.6	0.98
2	2	39	1	9	29	30	1	1	21.37	20.5	1	1	38.1	1	5	2	2	1	2	2	1	1	0.8846	0.8087	14.4247	16.8401	2.6	48.5	2	13.1	95.8	14.2738	-9.03	47.3	90	65	3.12	0.59	1.35	1.07	1.17	0.71	3.39	4.94	0.74
2	2	62	1	13.5	35	35	3	2	22.42	18.93	1	1	39.1	1	3	2	2	2	2	2	1	1	0.9689	0.9363	9.4922	33.4448	3.4	50	1	17.2	112.1	13.6873	-8.61	51.7	102	66	3.71	0.4	1.17	1.38	1.22	0.59	3.59	4.45	0.71
2	2	52	1	10.5	34	35	2	2	28.34	20.42	1	1	36	1	5	2	2	2	2	2	1	1	0.9369	0.6956	15.6199	5.2312	3.25	50	1	15.5	106	13.7949	-8.66	48.5	98	60	3.97	0.25	1.68	2.01	1.38	0.76	3.85	4.73	0.81
2	1	62	1	15.5	35	36	1	1	25.93	22.95	1	1	39.3	1	4	2	2	2	2	2	1	1	1.3444	1.5765	15.7497	24.8211	3.8	52	2	19.2	115	14.518	-1.54	53.7	98	68	3.89	1.32	1.23	1.56	1.24	0.66	4.22	4.34	0.81
